# Supplementary material for: Fibrosis Development Linked to Alterations in Glucose and Energy Metabolism and Prooxidant–Antioxidant Balance in Experimental Models of Liver Injury
Source: Antioxidants (Basel). 2023 Aug 12;12(8):1604. doi: 10.3390/antiox12081604 (PMC10451385; doi:10.3390/antiox12081604)
Supplement: Supplementary file 1 [file antioxidants-12-01604-s001.zip]

Archive with 1 entries (1 files):
- antioxidants-2532103-supplementary.pdf
